# Supplementary material for: Circular Design and Functionalized Upcycling of Waste Commodity Polystyrene via C-H Activation Using Microwave-Assisted Multicomponent Synthesis
Source: Polymers (Basel). 2023 Jul 21;15(14):3108. doi: 10.3390/polym15143108 (PMC10384716; doi:10.3390/polym15143108)
Supplement: Supplementary file 1 [file polymers-15-03108-s001.zip]

Archive with 1 entries (1 files):
- polymers-2514972-supplementary.pdf
